# Supplementary material for: Eradicating the large white butterfly from New Zealand eliminates a threat to endemic Brassicaceae
Source: PLoS One. 2020 Aug 6;15(8):e0236791. doi: 10.1371/journal.pone.0236791 (PMC7410255; doi:10.1371/journal.pone.0236791)
Supplement: S1 Data — (XLSX) [file pone.0236791.s004.xlsx]

## Sheet: notes
Nelson cadastre data source: NZ Department of Conservation, 9-June-2015
Surveillance data source: NZ Department of Conservation, 16-June-2016
Data cleaned & summarised by: CB Phillips, AgResearch
Notes
Accuracy of Nelson cadastre is imperfect.
Nelson cadastre data will no longer be current.
Property areas are calculated from the cadastre. They include dwellings and other built structures that generally were not inspected by DOC staff for Pieris brassicae (i.e. only surrounding land was usually searched), therefore property areas are generally larger than the area searched.
See 'S2_figure_management_blocks.pdf' for a map of the management blocks listed in these data.

## Sheet: cadastre_and_search_data_by_blo
block	total_properties	approx_area_all_properties_ha	inspections	unique_inspected_properties	host_plant_detections	unique_host_plant_properties	p_brassicae_detections	approx_area_inspected_properties_ha	percent_all_properties_inspected	percent_all_properties_with_host_plants	percent_inspected_properties_with_host_plants	percent_inspections_detected_p_brassicae
Arapiki	1095	110.394	9308	1007	3591	610	62	897	0.919635	0.557078	0.60576	0.00666094
Atawhai North	1262	474.182	15401	1139	6916	890	72	4464	0.902536	0.70523	0.781387	0.00467502
Atawhai South	650	225.569	7873	599	3686	458	51	2154	0.921538	0.704615	0.764608	0.00647784
Bishopdale	668	78.985	7068	609	2879	403	70	805	0.911677	0.603293	0.661741	0.00990379
Brook North	665	92.9699	7216	589	3337	406	103	940	0.885714	0.610526	0.689304	0.0142738
Brook South	219	158.89	2371	205	1102	143	15	2043	0.936073	0.652968	0.697561	0.00632644
CBD	444	33.7496	1024	362	48	22	0	96	0.815315	0.0495495	0.0607735	0
Centre of NZ	19	121.41	73	14	32	7	1	938	0.736842	0.368421	0.5	0.0136986
Cleveland	506	68.1487	5516	442	2788	306	72	674	0.873518	0.604743	0.692308	0.0130529
Colleges	1022	113.87	11517	902	5209	613	173	1226	0.882583	0.599804	0.679601	0.0150213
Enner Glynn	43	322.306	282	28	191	19	2	2413	0.651163	0.44186	0.678571	0.0070922
Grampians	52	541.66	220	28	132	16	1	6020	0.538462	0.307692	0.571429	0.00454545
Hardy	278	28.7508	2340	235	1153	132	11	205	0.845324	0.47482	0.561702	0.00470085
Hill Street North	312	177.535	1325	284	587	143	0	1151	0.910256	0.458333	0.503521	0
Hill Street South	172	240.775	1167	154	820	107	1	1421	0.895349	0.622093	0.694805	0.000856898
Hope	369	262.569	567	322	237	182	1	316	0.872629	0.493225	0.565217	0.00176367
Isel	1171	231.735	9561	1080	4043	715	28	1954	0.922289	0.610589	0.662037	0.00292856
Karaka	1565	113.691	10695	1460	3223	726	12	805	0.932907	0.463898	0.49726	0.00112202
Konini	578	47.9786	6484	529	2711	307	94	478	0.915225	0.531142	0.58034	0.0144972
Lud Valley	385	1915.39	617	244	459	152	1	3974	0.633766	0.394805	0.622951	0.00162075
Maire	788	132.558	8301	699	3598	458	84	1195	0.887056	0.581218	0.655222	0.0101193
Maitai	105	4728.81	752	89	452	59	3	51909	0.847619	0.561905	0.662921	0.00398936
Moana North	179	24.6341	2494	159	1072	109	82	290	0.888268	0.608939	0.685535	0.0328789
Moana South	235	36.1725	3663	221	2077	189	135	525	0.940426	0.804255	0.855204	0.036855
Nayland Head	962	80.642	6984	880	2279	523	36	513	0.914761	0.543659	0.594318	0.00515464
Nayland South	1977	152.475	11599	1738	4264	967	34	901	0.87911	0.489125	0.556387	0.00293129
Nayland Tail	1201	119.262	8394	1079	2852	610	14	878	0.898418	0.50791	0.565338	0.00166786
Ngawhatu	463	94.4834	3364	419	1408	274	3	665	0.904968	0.591793	0.653938	0.000891795
Ngawhatu Hills	12	428.694	47	6	31	6	0	2972	0.5	0.5	1	0
Port Nelson	217	93.4165	462	151	80	25	1	238	0.695853	0.115207	0.165563	0.0021645
Richmond North	2114	297.222	10289	1895	4357	985	5	1618	0.896405	0.465941	0.519789	0.000485956
Richmond South	2403	219.739	8826	2037	3490	940	4	804	0.84769	0.391178	0.461463	0.000453206
Saxton	34	373.777	238	27	199	25	0	4004	0.794118	0.735294	0.925926	0
Stepneyville	615	58.6941	10711	554	5848	456	649	896	0.900813	0.741463	0.823105	0.0605919
Stoke Industrial	198	84.7432	623	162	201	47	0	309	0.818182	0.237374	0.290123	0
Tahuna Flats	1584	189.88	14743	1499	4544	774	143	1883	0.946338	0.488636	0.516344	0.00969952
Tahuna Industrial	353	301.89	1479	282	315	88	0	2470	0.798867	0.249292	0.312057	0
Tamaki	246	31.9626	3752	241	1765	175	67	516	0.979675	0.711382	0.726141	0.0178571
The Wood	1630	137.543	17234	1519	7253	957	221	1660	0.931902	0.587117	0.63002	0.0128235
Tipahi	934	79.3203	9118	861	3602	527	128	729	0.921842	0.56424	0.612079	0.0140382
Toi Toi North	343	27.1549	3581	326	1412	206	38	262	0.950437	0.600583	0.631902	0.0106116
Toi Toi South	958	86.035	10255	884	4597	614	193	891	0.922756	0.640919	0.69457	0.0188201
Vanguard	167	32.6273	845	149	125	30	2	158	0.892216	0.179641	0.201342	0.00236686
Wakapuaka	385	1214.66	3558	345	2170	290	12	10596	0.896104	0.753247	0.84058	0.00337268
Washbourne	1662	147.324	10293	1504	4980	956	20	927	0.904934	0.575211	0.635638	0.00194307
Washington North	325	28.7154	3587	295	1484	203	44	290	0.907692	0.624615	0.688136	0.0122665
Washington South	514	50.9105	6145	477	2859	315	193	595	0.928016	0.61284	0.660377	0.0314076
Beyond operational area	9386	65053.6	2037	1722	701	555	3	7278	0.183465	0.0591306	0.3223	0.00147275

## Sheet: data_by_year
year_july_june	inspections	unique_inspected_properties	host_plant_detections	unique_host_plant_properties	p_brassicae_detections	approx_area_inspected_properties_ha	percent_inspected_properties_with_host_plants	percent_inspections_detected_p_brassicae
2009-10	3	3	3	3	3	2	1	1
2010-11	88	84	27	26	30	288	0.309524	0.340909
2011-12	76	71	67	63	71	10	0.887324	0.934211
2012-13	23923	17582	1087	758	1121	4954	0.0431123	0.0468587
2013-14	80263	25837	31887	11987	1490	13977	0.463947	0.018564
2014-15	83130	27299	35464	12356	169	36987	0.452617	0.00203296
2015-16	76516	29469	42624	11729	0	72729	0.398011	0

## Sheet: data_by_year_and_block
year_july_june	block	inspections	unique_inspected_properties	host_plant_detections	unique_host_plant_properties	p_brassicae_detections	approx_area_inspected_properties_ha
2009-10	Atawhai North	1	1	1	1	1	2.1
2009-10	The Wood	1	1	1	1	1	0.06
2009-10	Washington South	1	1	1	1	1	0.1
2010-11	Atawhai North	4	4	2	3	2	2.36
2010-11	Atawhai South	2	2	1	2	1	0.13
2010-11	Bishopdale	1	1	0	1	0	0.06
2010-11	Brook North	1	1	1	1	1	0.08
2010-11	Brook South	1	1	0	1	0	1.8
2010-11	Cleveland	2	2	1	2	1	0.29
2010-11	Colleges	5	5	1	2	1	0.37
2010-11	Hope	3	3	0	1	0	4.01
2010-11	Isel	1	1	0	1	0	0.18
2010-11	Karaka	1	1	0	1	0	0.42
2010-11	Konini	1	1	0	1	0	0.05
2010-11	Lud Valley	1	1	0	1	0	0.95
2010-11	Maire	2	1	1	2	2	0.17
2010-11	Moana South	1	1	1	1	1	0.18
2010-11	Nayland South	1	1	0	1	0	0.34
2010-11	Nayland Tail	2	2	0	1	0	8.88
2010-11	Ngawhatu	1	1	0	1	0	0.07
2010-11	Richmond North	1	1	0	1	0	0.1
2010-11	Stepneyville	13	11	8	8	10	1.02
2010-11	Tahuna Flats	3	2	3	2	3	0.62
2010-11	Tahuna Industrial	3	3	0	1	0	3.13
2010-11	Tamaki	2	2	1	2	1	0.93
2010-11	The Wood	4	4	2	3	2	1.39
2010-11	Tipahi	3	3	3	3	3	0.17
2010-11	Toi Toi South	1	1	0	1	0	0.08
2010-11	Wakapuaka	2	2	0	1	0	7.04
2010-11	Washbourne	1	1	0	1	0	0.07
2010-11	Washington South	2	2	2	2	2	0.22
2010-11	Beyond operational area	23	23	0	1	0	252.49
2011-12	Atawhai South	1	1	1	1	1	0.07
2011-12	Cleveland	4	4	4	4	4	0.29
2011-12	Colleges	12	11	11	11	11	2.46
2011-12	Konini	2	2	2	2	2	0.34
2011-12	Moana South	3	3	3	3	3	0.59
2011-12	Nayland Head	2	2	0	1	0	0.09
2011-12	Stepneyville	23	21	18	17	22	1.76
2011-12	Tahuna Flats	2	2	2	2	2	0.14
2011-12	The Wood	15	13	14	13	14	0.91
2011-12	Tipahi	2	2	2	2	2	0.09
2011-12	Toi Toi North	2	2	2	2	2	0.16
2011-12	Toi Toi South	1	1	1	1	1	0.06
2011-12	Washington South	7	7	7	7	7	2.94
2012-13	Arapiki	909	789	22	17	24	92.15
2012-13	Atawhai North	1304	952	31	26	32	221.53
2012-13	Atawhai South	696	505	21	19	21	96.3
2012-13	Bishopdale	695	482	32	24	34	71.71
2012-13	Brook North	566	453	27	22	28	57.73
2012-13	Brook South	95	78	4	4	4	49.54
2012-13	CBD	277	225	0	1	0	37.78
2012-13	Centre of NZ	4	2	0	1	0	71.91
2012-13	Cleveland	495	327	21	18	21	63.87
2012-13	Colleges	913	688	61	42	64	99.93
2012-13	Enner Glynn	7	4	2	3	2	58.93
2012-13	Grampians	15	8	1	2	1	214.98
2012-13	Hardy	158	139	5	6	5	21.53
2012-13	Hill Street North	46	30	0	1	0	13.67
2012-13	Hill Street South	59	58	0	1	1	28.75
2012-13	Hope	26	25	0	1	0	4.08
2012-13	Isel	874	806	13	13	13	116.92
2012-13	Karaka	1199	990	9	10	8	123.55
2012-13	Konini	480	417	21	18	22	42.54
2012-13	Lud Valley	4	3	0	1	0	68.06
2012-13	Maire	782	545	35	24	37	102.62
2012-13	Maitai	2	1	1	2	1	11.55
2012-13	Moana North	332	149	22	18	23	38.77
2012-13	Moana South	514	205	63	39	64	71.73
2012-13	Nayland Head	770	655	21	18	21	57.28
2012-13	Nayland South	1423	1221	13	11	15	110.75
2012-13	Nayland Tail	1007	804	11	12	11	101.52
2012-13	Ngawhatu	378	364	1	2	2	56.41
2012-13	Ngawhatu Hills	5	2	0	1	0	356.3
2012-13	Port Nelson	11	10	1	2	1	1.33
2012-13	Richmond North	144	108	2	2	2	21.16
2012-13	Richmond South	189	170	2	3	3	33.29
2012-13	Saxton	8	6	0	1	0	248.29
2012-13	Stepneyville	1555	511	192	114	199	126.27
2012-13	Stoke Industrial	22	21	0	1	0	8.8
2012-13	Tahuna Flats	1450	884	79	54	81	202.94
2012-13	Tahuna Industrial	184	147	0	1	0	128.69
2012-13	Tamaki	315	193	19	12	19	39.43
2012-13	The Wood	1532	1028	96	69	99	168.89
2012-13	Tipahi	662	575	56	36	57	92.74
2012-13	Toi Toi North	349	264	20	17	21	26.06
2012-13	Toi Toi South	804	671	86	58	86	65.65
2012-13	Vanguard	107	98	0	1	0	18.74
2012-13	Wakapuaka	356	129	5	5	5	604.48
2012-13	Washbourne	577	534	7	8	7	56.77
2012-13	Washington North	340	233	20	17	21	26.36
2012-13	Washington South	558	373	62	43	63	59.21
2012-13	Beyond operational area	725	700	3	4	3	562.48
2013-14	Arapiki	3704	996	1345	499	38	324.55
2013-14	Atawhai North	7698	1120	3149	757	37	1968.4
2013-14	Atawhai South	2211	585	1057	374	24	370.01
2013-14	Bishopdale	2345	592	946	317	31	235.83
2013-14	Brook North	2618	584	1047	321	62	299.31
2013-14	Brook South	716	198	239	96	8	267.55
2013-14	CBD	24	19	2	2	0	2.7
2013-14	Centre of NZ	1	1	1	1	0	33.07
2013-14	Cleveland	1251	430	598	220	34	140.06
2013-14	Colleges	3795	884	1643	477	84	354.99
2013-14	Enner Glynn	30	15	19	12	0	119.74
2013-14	Grampians	26	10	15	5	0	370.91
2013-14	Hardy	553	222	201	95	6	49.28
2013-14	Hill Street North	393	237	154	102	0	219.81
2013-14	Hope	94	88	40	39	1	30.09
2013-14	Isel	3071	1028	1250	514	14	489.73
2013-14	Karaka	2626	1441	788	475	2	169.52
2013-14	Konini	1887	487	718	217	64	135.91
2013-14	Lud Valley	144	139	104	101	1	546.97
2013-14	Maire	2029	669	906	325	34	237.13
2013-14	Maitai	45	44	25	24	0	214.65
2013-14	Moana North	784	155	345	82	47	88.69
2013-14	Moana South	919	219	581	165	55	129.67
2013-14	Nayland Head	2207	875	702	371	15	150.83
2013-14	Nayland South	3845	1655	1300	670	18	277.27
2013-14	Nayland Tail	2428	1053	785	436	3	218.09
2013-14	Ngawhatu	391	375	147	146	0	42.6
2013-14	Ngawhatu Hills	4	2	4	2	0	309.36
2013-14	Richmond North	2749	1681	842	589	3	310.15
2013-14	Richmond South	1816	1185	601	440	1	143.61
2013-14	Saxton	17	17	11	11	0	116.68
2013-14	Stepneyville	3779	543	2249	388	399	300.95
2013-14	Stoke Industrial	100	87	23	19	0	37.44
2013-14	Tahuna Flats	4962	1443	1517	545	54	294.44
2013-14	Tahuna Industrial	194	180	28	22	0	322.08
2013-14	Tamaki	1261	237	581	152	40	154.93
2013-14	The Wood	5139	1492	2116	694	99	426.99
2013-14	Tipahi	3025	848	1048	375	61	216.92
2013-14	Toi Toi North	787	319	290	123	15	58.63
2013-14	Toi Toi South	3977	878	1537	473	102	317.97
2013-14	Vanguard	168	101	16	12	2	31.77
2013-14	Wakapuaka	974	319	591	239	7	2517.4
2013-14	Washbourne	2375	1488	1069	647	13	211.75
2013-14	Washington North	868	289	307	124	22	68.49
2013-14	Washington South	2084	468	866	237	94	181.67
2013-14	Beyond operational area	149	139	84	82	0	468.36
2014-15	Arapiki	2279	1002	985	429	0	224.31
2014-15	Atawhai North	3092	1128	1625	653	0	929.13
2014-15	Atawhai South	3065	595	1437	387	4	997.93
2014-15	Bishopdale	2343	600	992	314	5	272.08
2014-15	Brook North	2459	587	1272	322	12	339.3
2014-15	Brook South	867	204	462	121	3	1095.48
2014-15	CBD	330	316	16	16	0	27.29
2014-15	Centre of NZ	18	9	9	4	1	55.74
2014-15	Cleveland	2179	438	1196	260	12	275.64
2014-15	Colleges	4235	894	2048	492	13	487.26
2014-15	Enner Glynn	122	26	73	16	0	1179.6
2014-15	Grampians	41	13	28	9	0	1308.19
2014-15	Hardy	832	233	432	110	0	69.69
2014-15	Hill Street North	93	93	22	22	0	51
2014-15	Hill Street South	141	136	70	66	0	107.9
2014-15	Hope	123	123	44	44	0	30.93
2014-15	Isel	2835	1062	1121	535	1	538.31
2014-15	Karaka	3879	1451	1084	545	2	267.17
2014-15	Konini	2531	522	1062	237	6	182.34
2014-15	Lud Valley	82	68	44	37	0	736.47
2014-15	Maire	3573	694	1666	389	11	592.25
2014-15	Maitai	328	75	190	44	2	15230.2
2014-15	Moana North	717	159	339	86	12	84.72
2014-15	Moana South	1321	221	799	171	12	191.45
2014-15	Nayland Head	2093	880	649	373	0	153.16
2014-15	Nayland South	2327	1598	862	586	1	196.25
2014-15	Nayland Tail	2500	1070	767	433	0	224.78
2014-15	Ngawhatu	1254	416	439	221	1	267.09
2014-15	Ngawhatu Hills	9	4	5	3	0	588.02
2014-15	Port Nelson	225	129	27	20	0	110.66
2014-15	Richmond North	2219	1616	734	589	0	407.02
2014-15	Richmond South	1936	1900	437	432	0	167.38
2014-15	Saxton	70	22	61	20	0	1416.38
2014-15	Stepneyville	3075	545	1865	394	19	265.03
2014-15	Stoke Industrial	208	143	59	22	0	101.03
2014-15	Tahuna Flats	5506	1469	1844	554	3	651.6
2014-15	Tahuna Industrial	635	276	127	59	0	919.45
2014-15	Tamaki	1213	237	581	140	7	177.11
2014-15	The Wood	6621	1507	2800	739	6	649.17
2014-15	Tipahi	3207	853	1246	392	5	249.24
2014-15	Toi Toi North	1468	323	597	164	0	105.01
2014-15	Toi Toi South	3226	880	1605	497	4	299.18
2014-15	Vanguard	341	142	44	16	0	64.63
2014-15	Wakapuaka	879	328	550	243	0	2841.96
2014-15	Washbourne	3116	1474	1443	719	0	266.95
2014-15	Washington North	1419	293	642	164	1	113.14
2014-15	Washington South	2001	472	1023	242	26	202.46
2014-15	Beyond operational area	97	73	41	25	0	1276.18
2015-16	Arapiki	2416	1005	1239	345	0	255.86
2015-16	Atawhai North	3302	1135	2108	575	0	1340.9
2015-16	Atawhai South	1898	595	1169	309	0	690.05
2015-16	Bishopdale	1684	609	909	260	0	225.1
2015-16	Brook North	1572	588	990	244	0	243.96
2015-16	Brook South	692	203	397	96	0	628.45
2015-16	CBD	393	361	30	6	0	27.93
2015-16	Centre of NZ	50	13	22	5	0	777.68
2015-16	Cleveland	1585	439	968	231	0	194
2015-16	Colleges	2557	896	1445	390	0	280.61
2015-16	Enner Glynn	123	28	97	13	0	1054.65
2015-16	Grampians	138	27	88	14	0	4125.78
2015-16	Hardy	797	231	515	108	0	64.6
2015-16	Hill Street North	793	282	411	112	0	866.91
2015-16	Hill Street South	967	154	750	102	0	1284.23
2015-16	Hope	321	321	153	153	0	247.26
2015-16	Isel	2780	1074	1659	446	0	808.8
2015-16	Karaka	2990	1449	1342	395	0	244.54
2015-16	Konini	1583	525	908	198	0	116.51
2015-16	Lud Valley	386	180	311	135	0	2621.07
2015-16	Maire	1915	699	990	299	0	263.07
2015-16	Maitai	377	88	236	54	0	36453
2015-16	Moana North	661	159	366	77	0	77.56
2015-16	Moana South	905	221	630	153	0	131.2
2015-16	Nayland Head	1912	879	907	265	0	151.51
2015-16	Nayland South	4003	1715	2089	534	0	316.89
2015-16	Nayland Tail	2457	1072	1289	319	0	325.03
2015-16	Ngawhatu	1340	419	821	190	0	298.78
2015-16	Ngawhatu Hills	29	6	22	5	0	1718.6
2015-16	Port Nelson	226	144	52	16	0	125.57
2015-16	Richmond North	5176	1891	2779	716	0	879.3
2015-16	Richmond South	4885	2029	2450	736	0	459.71
2015-16	Saxton	143	27	127	22	0	2222.86
2015-16	Stepneyville	2266	551	1516	356	0	201.05
2015-16	Stoke Industrial	293	157	119	31	0	161.77
2015-16	Tahuna Flats	2820	1493	1099	342	0	733.58
2015-16	Tahuna Industrial	463	280	160	57	0	1096.99
2015-16	Tamaki	961	240	583	121	0	143.15
2015-16	The Wood	3922	1509	2224	610	0	412.63
2015-16	Tipahi	2219	861	1247	341	0	169.46
2015-16	Toi Toi North	975	324	503	134	0	72.44
2015-16	Toi Toi South	2246	883	1368	423	0	207.82
2015-16	Vanguard	229	145	65	14	0	42.61
2015-16	Wakapuaka	1347	344	1024	241	0	4625.22
2015-16	Washbourne	4224	1501	2461	663	0	391.21
2015-16	Washington North	960	293	515	141	0	82.35
2015-16	Washington South	1492	474	898	230	0	148.41
2015-16	Beyond operational area	1043	951	573	503	0	4718.29

## Sheet: data_by_year_season_and_block
season_and_year_jul_jun	block	inspections	unique_inspected_properties	host_plant_detections	unique_host_plant_properties	p_brassicae_detections	approx_area_inspected_properties_ha
Autumn 2010	The Wood	1	1	1	1	1	0.06
Winter 2010	Atawhai North	2	1	2	1	2	4.2
Winter 2010	Maire	1	1	1	1	1	0.09
Winter 2010	Stepneyville	2	2	2	2	2	0.12
Winter 2010	Tahuna Flats	1	1	1	1	1	0.05
Winter 2010	Washington South	1	1	1	1	1	0.1
Spring 2010	Brook North	1	1	1	1	1	0.08
Spring 2010	Colleges	1	1	1	1	1	0.04
Spring 2010	Maire	1	1	0	1	1	0.09
Spring 2010	Stepneyville	5	4	3	4	5	0.29
Spring 2010	The Wood	2	2	2	2	2	0.09
Spring 2010	Tipahi	1	1	1	1	1	0.03
Spring 2010	Washington South	1	1	1	1	1	0.1
Autumn 2011	Atawhai North	1	1	1	1	1	0.07
Autumn 2011	Cleveland	1	1	1	1	1	0.13
Autumn 2011	Stepneyville	3	3	3	3	3	0.41
Autumn 2011	Tahuna Flats	2	1	2	1	2	0.57
Autumn 2011	Tipahi	1	1	1	1	1	0.06
Winter 2011	Atawhai North	2	2	0	1	0	0.19
Winter 2011	Atawhai South	2	2	1	2	1	0.13
Winter 2011	Bishopdale	1	1	0	1	0	0.06
Winter 2011	Brook South	1	1	0	1	0	1.8
Winter 2011	Cleveland	1	1	0	1	0	0.16
Winter 2011	Colleges	4	4	0	1	0	0.33
Winter 2011	Hope	3	3	0	1	0	4.01
Winter 2011	Isel	1	1	0	1	0	0.18
Winter 2011	Karaka	1	1	0	1	0	0.42
Winter 2011	Konini	1	1	0	1	0	0.05
Winter 2011	Lud Valley	1	1	0	1	0	0.95
Winter 2011	Moana South	1	1	1	1	1	0.18
Winter 2011	Nayland South	1	1	0	1	0	0.34
Winter 2011	Nayland Tail	2	2	0	1	0	8.88
Winter 2011	Ngawhatu	1	1	0	1	0	0.07
Winter 2011	Richmond North	1	1	0	1	0	0.1
Winter 2011	Stepneyville	4	4	1	2	1	0.31
Winter 2011	Tahuna Industrial	3	3	0	1	0	3.13
Winter 2011	Tamaki	2	2	1	2	1	0.93
Winter 2011	The Wood	2	2	0	1	0	1.29
Winter 2011	Tipahi	1	1	1	1	1	0.08
Winter 2011	Toi Toi South	1	1	0	1	0	0.08
Winter 2011	Wakapuaka	2	2	0	1	0	7.04
Winter 2011	Washbourne	1	1	0	1	0	0.07
Winter 2011	Washington South	1	1	1	1	1	0.12
Winter 2011	Beyond operational area	23	23	0	1	0	252.49
Spring 2011	Cleveland	1	1	1	1	1	0.1
Spring 2011	Colleges	2	2	2	2	2	0.28
Spring 2011	Stepneyville	5	5	3	4	5	0.26
Spring 2011	The Wood	3	3	3	3	3	0.21
Spring 2011	Toi Toi North	1	1	1	1	1	0.06
Summer 2011-12	Cleveland	2	2	2	2	2	0.16
Summer 2011-12	Colleges	1	1	0	1	0	0.02
Autumn 2012	Atawhai South	1	1	1	1	1	0.07
Autumn 2012	Cleveland	1	1	1	1	1	0.04
Autumn 2012	Colleges	8	7	8	7	8	2.01
Autumn 2012	Konini	2	2	2	2	2	0.34
Autumn 2012	Moana South	2	2	2	2	2	0.39
Autumn 2012	Nayland Head	2	2	0	1	0	0.09
Autumn 2012	Stepneyville	17	17	14	15	16	1.39
Autumn 2012	Tahuna Flats	2	2	2	2	2	0.14
Autumn 2012	The Wood	10	9	9	9	9	0.62
Autumn 2012	Tipahi	2	2	2	2	2	0.09
Autumn 2012	Toi Toi North	1	1	1	1	1	0.1
Autumn 2012	Toi Toi South	1	1	1	1	1	0.06
Autumn 2012	Washington South	7	7	7	7	7	2.94
Winter 2012	Colleges	1	1	1	1	1	0.15
Winter 2012	Moana South	2	2	2	2	2	0.43
Winter 2012	Stepneyville	1	1	1	1	1	0.05
Winter 2012	The Wood	2	2	2	2	2	0.08
Winter 2012	Toi Toi South	1	1	1	1	1	0.08
Spring 2012	Atawhai South	2	2	2	2	2	0.11
Spring 2012	Brook North	5	5	5	5	5	0.87
Spring 2012	Cleveland	12	11	4	4	4	2.33
Spring 2012	Colleges	28	26	7	7	8	1.86
Spring 2012	Maire	43	39	6	7	7	4.64
Spring 2012	Moana North	3	3	3	3	3	0.44
Spring 2012	Moana South	13	12	9	10	9	1.84
Spring 2012	Nayland Head	1	1	1	1	1	0.05
Spring 2012	Stepneyville	27	27	26	27	26	1.97
Spring 2012	Tahuna Flats	36	31	2	3	2	1.65
Spring 2012	Tahuna Industrial	1	1	0	1	0	0.23
Spring 2012	Tamaki	4	4	0	1	0	0.19
Spring 2012	The Wood	14	14	8	9	9	1.66
Spring 2012	Toi Toi North	2	2	2	2	2	0.15
Spring 2012	Toi Toi South	1	1	1	1	1	0.07
Spring 2012	Washington North	4	4	0	1	0	0.19
Spring 2012	Washington South	24	23	8	9	8	1.82
Summer 2012-13	Arapiki	72	68	1	2	1	5.6
Summer 2012-13	Atawhai North	347	323	5	6	5	76.61
Summer 2012-13	Atawhai South	96	87	4	5	4	19.31
Summer 2012-13	Bishopdale	124	119	5	6	6	11.26
Summer 2012-13	Brook North	359	333	10	11	10	33.01
Summer 2012-13	Brook South	90	78	4	4	4	44.46
Summer 2012-13	Centre of NZ	1	1	0	1	0	33.07
Summer 2012-13	Cleveland	154	148	3	4	3	24.93
Summer 2012-13	Colleges	7	7	7	7	7	0.54
Summer 2012-13	Grampians	2	2	0	1	0	34.7
Summer 2012-13	Hill Street North	22	22	0	1	0	10.08
Summer 2012-13	Hill Street South	1	1	0	1	0	10.3
Summer 2012-13	Hope	25	25	0	1	0	3.99
Summer 2012-13	Isel	232	229	6	7	6	25.12
Summer 2012-13	Karaka	359	324	4	5	3	36.42
Summer 2012-13	Konini	1	1	0	1	1	0.06
Summer 2012-13	Maire	2	2	2	2	2	0.12
Summer 2012-13	Maitai	2	1	1	2	1	11.55
Summer 2012-13	Moana North	1	1	1	1	1	0.1
Summer 2012-13	Moana South	36	28	17	10	17	4.75
Summer 2012-13	Nayland Head	62	60	3	4	3	5.11
Summer 2012-13	Nayland South	146	145	3	4	4	11.96
Summer 2012-13	Nayland Tail	176	149	1	2	1	21.2
Summer 2012-13	Richmond North	73	68	2	2	2	10.18
Summer 2012-13	Richmond South	172	165	2	3	3	25.3
Summer 2012-13	Saxton	4	2	0	1	0	40.38
Summer 2012-13	Stepneyville	438	383	62	50	67	33.27
Summer 2012-13	Stoke Industrial	10	10	0	1	0	6.22
Summer 2012-13	Tahuna Flats	12	11	11	11	11	0.48
Summer 2012-13	Tamaki	5	4	5	4	5	0.51
Summer 2012-13	The Wood	60	56	18	17	19	6.48
Summer 2012-13	Tipahi	4	4	4	4	4	0.2
Summer 2012-13	Toi Toi North	5	4	4	5	5	0.62
Summer 2012-13	Toi Toi South	10	9	8	8	8	0.63
Summer 2012-13	Washbourne	423	395	6	7	6	43.63
Summer 2012-13	Washington North	13	13	2	3	2	1.47
Summer 2012-13	Washington South	11	8	9	9	10	0.87
Summer 2012-13	Beyond operational area	87	84	2	3	2	320.16
Autumn 2013	Arapiki	602	511	20	15	22	65.4
Autumn 2013	Atawhai North	776	722	23	20	24	121.15
Autumn 2013	Atawhai South	514	433	13	11	13	66.28
Autumn 2013	Bishopdale	445	372	21	16	21	46.49
Autumn 2013	Brook North	179	153	12	11	13	20.92
Autumn 2013	Brook South	5	5	0	1	0	5.08
Autumn 2013	CBD	277	225	0	1	0	37.78
Autumn 2013	Centre of NZ	1	1	0	1	0	2.89
Autumn 2013	Cleveland	259	229	12	11	12	25.66
Autumn 2013	Colleges	851	685	40	31	42	95.75
Autumn 2013	Enner Glynn	6	3	2	3	2	56.6
Autumn 2013	Grampians	10	6	1	2	1	119.17
Autumn 2013	Hardy	156	139	5	6	5	21.43
Autumn 2013	Hill Street North	24	23	0	1	0	3.59
Autumn 2013	Hill Street South	58	57	0	1	1	18.44
Autumn 2013	Hope	1	1	0	1	0	0.08
Autumn 2013	Isel	482	465	7	7	7	71.93
Autumn 2013	Karaka	793	709	5	6	5	80.7
Autumn 2013	Konini	477	417	20	17	20	42.36
Autumn 2013	Lud Valley	4	3	0	1	0	68.06
Autumn 2013	Maire	638	513	24	15	25	86.58
Autumn 2013	Moana North	196	138	13	11	14	23.05
Autumn 2013	Moana South	377	199	34	29	35	53.54
Autumn 2013	Nayland Head	701	629	15	14	15	51.81
Autumn 2013	Nayland South	1197	1093	8	8	9	91.07
Autumn 2013	Nayland Tail	716	669	8	9	8	70.14
Autumn 2013	Ngawhatu	377	364	1	2	2	56.34
Autumn 2013	Ngawhatu Hills	5	2	0	1	0	356.3
Autumn 2013	Port Nelson	2	1	1	2	1	0.37
Autumn 2013	Richmond North	71	71	0	1	0	10.98
Autumn 2013	Richmond South	17	17	0	1	0	7.98
Autumn 2013	Saxton	4	4	0	1	0	207.91
Autumn 2013	Stepneyville	725	399	80	55	82	59.69
Autumn 2013	Stoke Industrial	12	12	0	1	0	2.57
Autumn 2013	Tahuna Flats	1280	883	62	46	64	184.65
Autumn 2013	Tahuna Industrial	183	147	0	1	0	128.46
Autumn 2013	Tamaki	303	191	14	8	14	37.06
Autumn 2013	The Wood	1089	962	58	46	59	88.69
Autumn 2013	Tipahi	655	575	50	32	51	92.28
Autumn 2013	Toi Toi North	339	264	13	12	13	25.04
Autumn 2013	Toi Toi South	787	671	75	51	75	64.21
Autumn 2013	Vanguard	84	77	0	1	0	13.07
Autumn 2013	Wakapuaka	293	128	4	4	4	590.14
Autumn 2013	Washbourne	154	148	1	2	1	13.14
Autumn 2013	Washington North	322	227	18	15	19	24.65
Autumn 2013	Washington South	510	362	44	32	44	55.43
Autumn 2013	Beyond operational area	636	615	1	2	1	198.53
Winter 2013	Arapiki	294	276	1	2	1	39.53
Winter 2013	Atawhai North	242	207	5	5	5	29.54
Winter 2013	Atawhai South	100	93	2	3	2	13.05
Winter 2013	Bishopdale	139	120	6	5	7	14.99
Winter 2013	Brook North	32	31	0	1	0	3.88
Winter 2013	Centre of NZ	2	2	0	1	0	35.95
Winter 2013	Cleveland	77	69	2	2	2	11.57
Winter 2013	Colleges	102	87	10	7	10	7.12
Winter 2013	Enner Glynn	3	2	0	1	0	25.47
Winter 2013	Grampians	3	2	0	1	0	61.11
Winter 2013	Hardy	7	6	1	2	1	0.5
Winter 2013	Isel	165	165	1	2	1	20.23
Winter 2013	Karaka	47	44	0	1	0	6.43
Winter 2013	Konini	183	169	5	4	5	13.27
Winter 2013	Maire	117	107	3	4	3	13.03
Winter 2013	Moana North	142	91	6	6	6	16.66
Winter 2013	Moana South	126	99	9	4	10	17.32
Winter 2013	Nayland Head	61	59	3	4	3	4.41
Winter 2013	Nayland South	86	79	3	3	3	7.98
Winter 2013	Nayland Tail	121	115	2	3	2	10.61
Winter 2013	Ngawhatu	3	3	0	1	0	0.43
Winter 2013	Port Nelson	9	9	0	1	0	0.96
Winter 2013	Stepneyville	692	342	71	38	84	58.58
Winter 2013	Stoke Industrial	2	2	0	1	0	5.37
Winter 2013	Tahuna Flats	413	303	7	7	7	36.89
Winter 2013	Tahuna Industrial	1	1	0	1	0	113.22
Winter 2013	Tamaki	16	13	0	1	0	3.12
Winter 2013	The Wood	562	492	21	16	21	83.29
Winter 2013	Tipahi	43	39	3	3	3	3.86
Winter 2013	Toi Toi North	33	32	1	2	1	2.28
Winter 2013	Toi Toi South	287	262	11	9	11	20.57
Winter 2013	Vanguard	23	22	0	1	0	5.67
Winter 2013	Wakapuaka	66	61	1	2	1	15.11
Winter 2013	Washington North	10	10	0	1	0	0.93
Winter 2013	Washington South	41	37	1	2	1	3.26
Winter 2013	Beyond operational area	4	3	0	1	0	44.94
Spring 2013	Arapiki	891	833	341	314	13	69.23
Spring 2013	Atawhai North	1907	1096	869	553	22	522.36
Spring 2013	Atawhai South	615	576	305	278	17	95.92
Spring 2013	Bishopdale	194	173	131	115	7	19.34
Spring 2013	Brook North	449	410	229	197	19	46.15
Spring 2013	Brook South	198	181	70	60	6	51.7
Spring 2013	CBD	9	9	0	0	0	0.28
Spring 2013	Cleveland	181	158	130	109	12	18.86
Spring 2013	Colleges	682	593	333	267	42	78.78
Spring 2013	Enner Glynn	2	2	2	2	0	6.76
Spring 2013	Grampians	6	3	2	2	0	117.06
Spring 2013	Hardy	172	155	67	59	3	17.2
Spring 2013	Isel	628	608	283	272	4	58.1
Spring 2013	Karaka	1493	1434	399	393	0	93.01
Spring 2013	Konini	453	404	201	163	22	33.09
Spring 2013	Lud Valley	8	8	4	4	0	31.93
Spring 2013	Maire	449	401	225	193	15	62.68
Spring 2013	Moana North	245	147	132	65	29	27.34
Spring 2013	Moana South	251	211	168	135	24	33.8
Spring 2013	Nayland Head	601	579	226	216	6	39.01
Spring 2013	Nayland South	1835	1614	547	449	8	132.39
Spring 2013	Nayland Tail	940	908	303	301	0	71.73
Spring 2013	Ngawhatu	382	375	145	144	0	41.76
Spring 2013	Richmond North	5	3	5	3	0	11.17
Spring 2013	Richmond South	1	1	1	1	0	0.08
Spring 2013	Stepneyville	1205	495	787	301	265	94.16
Spring 2013	Stoke Industrial	87	85	18	18	0	26.28
Spring 2013	Tahuna Flats	1137	1019	364	320	17	80.21
Spring 2013	Tahuna Industrial	148	144	21	19	0	59.58
Spring 2013	Tamaki	312	213	158	103	21	34.94
Spring 2013	The Wood	1080	979	435	380	38	65.5
Spring 2013	Tipahi	520	449	257	200	29	37.4
Spring 2013	Toi Toi North	110	103	59	53	3	8.67
Spring 2013	Toi Toi South	606	533	319	262	43	44.24
Spring 2013	Vanguard	45	42	8	7	1	6.21
Spring 2013	Wakapuaka	367	292	239	189	0	841.91
Spring 2013	Washbourne	56	55	29	28	0	4.7
Spring 2013	Washington North	166	146	77	62	12	12.55
Spring 2013	Washington South	439	351	223	148	64	38.11
Spring 2013	Beyond operational area	59	58	27	26	0	332.45
Summer 2013-14	Arapiki	1060	783	423	321	17	93.19
Summer 2013-14	Atawhai North	2659	1104	1118	561	12	574.08
Summer 2013-14	Atawhai South	635	560	264	233	3	101.93
Summer 2013-14	Bishopdale	830	544	294	205	10	79.83
Summer 2013-14	Brook North	833	501	352	211	32	97.81
Summer 2013-14	Brook South	127	119	53	50	0	99.56
Summer 2013-14	CBD	1	1	0	0	0	0.37
Summer 2013-14	Centre of NZ	1	1	1	1	0	33.07
Summer 2013-14	Cleveland	284	255	84	63	8	36.79
Summer 2013-14	Colleges	1044	689	407	271	24	95.43
Summer 2013-14	Enner Glynn	19	12	12	9	0	67.35
Summer 2013-14	Grampians	2	2	2	2	0	15.92
Summer 2013-14	Hardy	48	45	11	10	1	2.65
Summer 2013-14	Hill Street North	242	225	72	69	0	117.56
Summer 2013-14	Hope	94	88	40	39	1	30.09
Summer 2013-14	Isel	853	711	303	263	3	169.6
Summer 2013-14	Karaka	18	18	4	4	0	1.08
Summer 2013-14	Konini	378	321	115	94	5	28.58
Summer 2013-14	Lud Valley	136	134	100	99	1	515.04
Summer 2013-14	Maire	724	540	261	199	8	78.78
Summer 2013-14	Maitai	45	44	25	24	0	214.65
Summer 2013-14	Moana North	186	88	80	45	5	20.7
Summer 2013-14	Moana South	227	161	136	103	9	35.35
Summer 2013-14	Nayland Head	345	306	71	68	2	24.82
Summer 2013-14	Nayland South	32	21	14	7	4	2.36
Summer 2013-14	Nayland Tail	178	165	39	37	2	22.93
Summer 2013-14	Ngawhatu	6	6	1	1	0	0.41
Summer 2013-14	Ngawhatu Hills	3	2	3	2	0	216.89
Summer 2013-14	Richmond North	1659	1610	451	438	3	169.72
Summer 2013-14	Richmond South	973	951	299	295	0	78.18
Summer 2013-14	Saxton	17	17	11	11	0	116.68
Summer 2013-14	Stepneyville	930	420	571	290	30	75.68
Summer 2013-14	Stoke Industrial	8	8	4	4	0	2.63
Summer 2013-14	Tahuna Flats	981	859	297	259	9	51.17
Summer 2013-14	Tahuna Industrial	26	26	1	1	0	3.46
Summer 2013-14	Tamaki	247	194	98	77	4	29.44
Summer 2013-14	The Wood	1155	1090	442	411	18	99.99
Summer 2013-14	Tipahi	723	649	224	197	9	52.06
Summer 2013-14	Toi Toi North	457	290	146	97	7	33.36
Summer 2013-14	Toi Toi South	700	577	208	180	11	56.65
Summer 2013-14	Vanguard	25	23	1	1	0	3.68
Summer 2013-14	Wakapuaka	194	171	117	105	3	702.93
Summer 2013-14	Washbourne	1336	1278	501	474	10	117.92
Summer 2013-14	Washington North	304	233	94	74	3	23.93
Summer 2013-14	Washington South	566	330	232	149	9	46.4
Summer 2013-14	Beyond operational area	70	69	47	47	0	116.99
Autumn 2014	Arapiki	1694	989	581	365	8	143.75
Autumn 2014	Atawhai North	2019	949	777	482	1	668.51
Autumn 2014	Atawhai South	945	461	488	295	4	169.71
Autumn 2014	Bishopdale	712	365	308	184	12	76.13
Autumn 2014	Brook North	1264	561	453	231	11	147.64
Autumn 2014	Brook South	218	123	68	43	2	71.84
Autumn 2014	CBD	1	1	1	1	0	0.09
Autumn 2014	Cleveland	642	302	322	169	14	68.38
Autumn 2014	Colleges	1485	654	647	349	15	124.07
Autumn 2014	Enner Glynn	7	6	5	4	0	22.49
Autumn 2014	Grampians	12	8	8	4	0	187.53
Autumn 2014	Hardy	102	97	58	58	1	8.61
Autumn 2014	Hill Street North	151	150	82	81	0	102.25
Autumn 2014	Isel	1578	787	661	399	6	260.98
Autumn 2014	Karaka	1114	822	384	303	2	75.35
Autumn 2014	Konini	858	291	385	172	30	60.28
Autumn 2014	Maire	837	421	419	247	11	93.81
Autumn 2014	Moana North	191	96	82	47	10	21.66
Autumn 2014	Moana South	393	201	264	151	14	52.89
Autumn 2014	Nayland Head	1201	601	399	272	6	82.67
Autumn 2014	Nayland South	1971	1103	737	517	5	142.2
Autumn 2014	Nayland Tail	1299	676	441	304	1	121.33
Autumn 2014	Ngawhatu	1	1	1	1	0	0.08
Autumn 2014	Ngawhatu Hills	1	1	1	1	0	92.47
Autumn 2014	Richmond North	1072	1053	385	380	0	128.77
Autumn 2014	Richmond South	842	829	301	299	1	65.35
Autumn 2014	Stepneyville	878	434	574	308	40	67.28
Autumn 2014	Stoke Industrial	3	3	1	1	0	3.16
Autumn 2014	Tahuna Flats	2032	881	708	388	24	117.07
Autumn 2014	Tahuna Industrial	19	15	6	2	0	145.82
Autumn 2014	Tamaki	538	184	262	115	13	72.2
Autumn 2014	The Wood	1935	920	865	511	27	199.82
Autumn 2014	Tipahi	1130	558	411	238	18	79.98
Autumn 2014	Toi Toi North	183	155	79	66	5	14.13
Autumn 2014	Toi Toi South	1517	585	718	335	36	124.27
Autumn 2014	Vanguard	89	83	7	4	1	11.9
Autumn 2014	Wakapuaka	264	246	162	147	3	670.91
Autumn 2014	Washbourne	981	954	537	522	3	89.01
Autumn 2014	Washington North	335	170	124	74	7	24.77
Autumn 2014	Washington South	582	300	266	153	20	53.02
Autumn 2014	Beyond operational area	17	17	9	9	0	17.47
Winter 2014	Arapiki	20	19	8	8	0	10.88
Winter 2014	Atawhai North	1068	1035	389	378	0	200.13
Winter 2014	Atawhai South	601	584	248	243	0	171.91
Winter 2014	Bishopdale	627	582	228	214	2	64.15
Winter 2014	Brook North	102	100	28	27	0	17.22
Winter 2014	Brook South	197	190	58	56	0	144.01
Winter 2014	CBD	14	13	1	1	0	1.96
Winter 2014	Centre of NZ	6	6	2	2	0	14.39
Winter 2014	Cleveland	313	288	93	88	0	48.39
Winter 2014	Colleges	824	782	292	279	1	92.2
Winter 2014	Enner Glynn	22	22	12	12	0	186.04
Winter 2014	Grampians	14	12	6	5	0	354.66
Winter 2014	Hardy	236	216	67	66	0	20.78
Winter 2014	Hill Street North	3	3	3	3	0	1.04
Winter 2014	Hill Street South	140	136	69	66	0	107.1
Winter 2014	Isel	572	552	164	155	0	103.47
Winter 2014	Karaka	1172	1149	249	245	0	74.27
Winter 2014	Konini	569	516	138	116	5	40.8
Winter 2014	Lud Valley	60	56	28	27	0	428.97
Winter 2014	Maire	670	660	217	211	3	112.41
Winter 2014	Maitai	72	67	29	26	0	840
Winter 2014	Moana North	160	153	53	50	3	19.27
Winter 2014	Moana South	55	52	27	25	1	8.63
Winter 2014	Nayland Head	305	297	39	34	0	25.13
Winter 2014	Nayland South	619	612	41	40	0	49.4
Winter 2014	Nayland Tail	436	430	27	27	0	30.05
Winter 2014	Ngawhatu	423	415	126	121	1	87.04
Winter 2014	Ngawhatu Hills	3	3	2	2	0	214.77
Winter 2014	Port Nelson	95	92	1	1	0	41.36
Winter 2014	Richmond North	1118	1056	226	218	0	225.56
Winter 2014	Richmond South	1728	1704	369	368	0	133.86
Winter 2014	Saxton	23	22	18	18	0	383.88
Winter 2014	Stepneyville	591	530	331	285	6	50.17
Winter 2014	Stoke Industrial	145	137	18	18	0	60.51
Winter 2014	Tahuna Flats	1189	1137	194	177	3	149.04
Winter 2014	Tahuna Industrial	81	80	10	10	0	196.55
Winter 2014	Tamaki	249	235	96	88	2	31.64
Winter 2014	The Wood	1348	1274	444	407	9	84.6
Winter 2014	Tipahi	913	847	235	206	8	67.02
Winter 2014	Toi Toi North	334	319	69	62	0	22.79
Winter 2014	Toi Toi South	917	871	304	286	4	81.11
Winter 2014	Vanguard	133	129	4	4	0	29.45
Winter 2014	Wakapuaka	187	166	105	89	1	602.94
Winter 2014	Washbourne	1084	1059	370	362	0	83.92
Winter 2014	Washington North	309	288	67	64	1	25.65
Winter 2014	Washington South	497	465	163	143	2	45.11
Winter 2014	Beyond operational area	16	16	10	10	0	211.12
Spring 2014	Arapiki	958	626	517	357	0	92.11
Spring 2014	Atawhai North	1941	893	1216	585	0	553.1
Spring 2014	Atawhai South	824	484	443	286	4	267.54
Spring 2014	Bishopdale	819	445	388	233	5	99.69
Spring 2014	Brook North	633	375	378	229	12	91.77
Spring 2014	Brook South	226	133	140	89	3	252.41
Spring 2014	CBD	329	316	16	16	0	27.28
Spring 2014	Centre of NZ	5	4	3	2	1	35.64
Spring 2014	Cleveland	748	304	472	202	12	88.85
Spring 2014	Colleges	1516	632	811	383	10	174.79
Spring 2014	Enner Glynn	19	14	13	10	0	259.77
Spring 2014	Grampians	8	5	7	5	0	298.81
Spring 2014	Hardy	220	127	140	82	0	19.18
Spring 2014	Hill Street North	83	83	15	15	0	33.82
Spring 2014	Hill Street South	1	1	1	1	0	0.8
Spring 2014	Hope	123	123	44	44	0	30.93
Spring 2014	Isel	471	452	302	290	1	93.04
Spring 2014	Karaka	539	456	301	269	2	46.8
Spring 2014	Konini	717	307	398	185	4	50.53
Spring 2014	Lud Valley	20	18	15	13	0	226.25
Spring 2014	Maire	959	461	526	278	8	204.19
Spring 2014	Maitai	83	46	58	32	2	5590.88
Spring 2014	Moana North	294	110	146	63	11	34.64
Spring 2014	Moana South	539	190	343	151	11	79.21
Spring 2014	Nayland Head	850	610	399	284	0	54.67
Spring 2014	Nayland South	1694	1179	807	574	1	131.22
Spring 2014	Nayland Tail	834	629	379	295	0	85.6
Spring 2014	Ngawhatu	145	139	77	76	0	39.83
Spring 2014	Port Nelson	3	2	3	2	0	0.49
Spring 2014	Richmond North	28	26	16	14	0	6.26
Spring 2014	Richmond South	205	204	66	66	0	33.39
Spring 2014	Saxton	24	18	21	16	0	615.62
Spring 2014	Stepneyville	1232	456	776	339	16	103.31
Spring 2014	Stoke Industrial	25	23	15	13	0	9.63
Spring 2014	Tahuna Flats	1355	875	585	378	1	193.98
Spring 2014	Tahuna Industrial	191	172	43	30	0	91.53
Spring 2014	Tamaki	453	178	236	118	7	68.84
Spring 2014	The Wood	1715	1059	775	528	4	202.46
Spring 2014	Tipahi	1205	574	563	285	1	91.18
Spring 2014	Toi Toi North	406	180	228	110	0	30.22
Spring 2014	Toi Toi South	1054	600	639	382	2	97.79
Spring 2014	Vanguard	42	30	12	9	0	12.84
Spring 2014	Wakapuaka	502	281	336	207	0	1470
Spring 2014	Washbourne	916	811	557	487	0	90.71
Spring 2014	Washington North	376	183	202	109	0	31.55
Spring 2014	Washington South	739	286	441	196	25	76.04
Spring 2014	Beyond operational area	63	55	19	14	0	504.69
Summer 2014-15	Arapiki	1015	997	264	260	0	93.8
Summer 2014-15	Atawhai North	1124	1119	394	392	0	366.97
Summer 2014-15	Atawhai South	1206	592	552	259	0	455.7
Summer 2014-15	Bishopdale	1014	599	376	229	0	114.63
Summer 2014-15	Brook North	1100	585	526	255	0	159.64
Summer 2014-15	Brook South	405	204	206	96	0	488.3
Summer 2014-15	Centre of NZ	6	4	3	3	0	5.69
Summer 2014-15	Cleveland	763	434	389	185	0	97.79
Summer 2014-15	Colleges	1455	888	697	337	2	173.74
Summer 2014-15	Enner Glynn	59	26	36	15	0	541.46
Summer 2014-15	Grampians	19	12	15	9	0	605.71
Summer 2014-15	Hardy	395	231	174	82	0	34.6
Summer 2014-15	Hill Street North	7	7	4	4	0	16.14
Summer 2014-15	Isel	1790	1050	651	448	0	332.48
Summer 2014-15	Karaka	2165	1434	533	405	0	146.04
Summer 2014-15	Konini	794	521	308	148	0	58.29
Summer 2014-15	Maire	1053	693	427	255	0	175.03
Summer 2014-15	Maitai	107	58	64	35	0	4622.87
Summer 2014-15	Moana North	244	156	102	51	0	27.84
Summer 2014-15	Moana South	427	219	232	117	0	61.19
Summer 2014-15	Nayland Head	53	53	14	14	0	2.94
Summer 2014-15	Nayland South	10	6	10	6	0	8.79
Summer 2014-15	Nayland Tail	329	321	116	112	0	23.17
Summer 2014-15	Ngawhatu	684	416	234	169	0	137.59
Summer 2014-15	Ngawhatu Hills	6	2	3	2	0	373.25
Summer 2014-15	Port Nelson	1	1	1	1	0	0.18
Summer 2014-15	Richmond North	1084	1076	491	487	0	174.99
Summer 2014-15	Richmond South	3	3	2	2	0	0.14
Summer 2014-15	Saxton	17	16	16	15	0	150.29
Summer 2014-15	Stepneyville	981	529	540	262	0	85
Summer 2014-15	Stoke Industrial	32	29	21	19	0	21.44
Summer 2014-15	Tahuna Flats	2219	1464	717	379	0	231.24
Summer 2014-15	Tahuna Industrial	88	75	35	27	0	256.65
Summer 2014-15	Tamaki	388	237	166	88	0	53.6
Summer 2014-15	The Wood	2719	1501	1129	560	0	252.93
Summer 2014-15	Tipahi	1078	850	377	218	0	87.47
Summer 2014-15	Toi Toi North	437	318	182	111	0	31.69
Summer 2014-15	Toi Toi South	1286	878	464	323	0	121.95
Summer 2014-15	Vanguard	149	133	17	11	0	25.63
Summer 2014-15	Wakapuaka	62	59	39	37	0	281.63
Summer 2014-15	Washbourne	1117	1104	517	516	0	92.31
Summer 2014-15	Washington North	489	289	229	112	0	39.91
Summer 2014-15	Washington South	731	470	313	144	0	75.07
Summer 2014-15	Beyond operational area	12	7	10	5	0	516.16
Autumn 2015	Arapiki	286	285	196	195	0	27.52
Autumn 2015	Atawhai North	11	10	9	8	0	6.62
Autumn 2015	Atawhai South	434	429	194	193	0	102.79
Autumn 2015	Bishopdale	479	414	213	168	0	53.1
Autumn 2015	Brook North	687	486	353	194	0	77.43
Autumn 2015	Brook South	212	151	106	59	0	255.21
Autumn 2015	Centre of NZ	1	1	1	1	0	0.02
Autumn 2015	Cleveland	492	328	304	176	0	56.02
Autumn 2015	Colleges	949	670	501	285	0	97.91
Autumn 2015	Enner Glynn	22	21	12	11	0	192.34
Autumn 2015	Grampians	6	3	3	2	0	99.42
Autumn 2015	Hardy	207	143	115	70	0	15.54
Autumn 2015	Isel	9	9	6	6	0	9.99
Autumn 2015	Karaka	4	4	2	2	0	0.14
Autumn 2015	Konini	468	335	231	130	0	33.53
Autumn 2015	Lud Valley	2	2	1	1	0	81.25
Autumn 2015	Maire	892	509	497	242	0	100.73
Autumn 2015	Maitai	66	50	39	30	0	4176.46
Autumn 2015	Moana North	171	120	88	54	0	20.48
Autumn 2015	Moana South	309	198	203	119	0	44.08
Autumn 2015	Nayland Head	890	879	202	200	0	70.65
Autumn 2015	Nayland South	5	2	5	2	0	6.9
Autumn 2015	Nayland Tail	906	904	247	246	0	87.65
Autumn 2015	Ngawhatu	2	2	2	2	0	2.64
Autumn 2015	Port Nelson	126	119	22	19	0	68.64
Autumn 2015	Richmond North	2	2	2	2	0	0.69
Autumn 2015	Saxton	6	4	6	4	0	266.6
Autumn 2015	Stepneyville	709	445	487	281	0	63.09
Autumn 2015	Stoke Industrial	6	4	5	3	0	9.46
Autumn 2015	Tahuna Flats	1264	936	493	315	0	102.6
Autumn 2015	Tahuna Industrial	275	262	39	28	0	374.72
Autumn 2015	Tamaki	274	189	146	84	0	39.92
Autumn 2015	The Wood	1615	1140	817	468	0	159.64
Autumn 2015	Tipahi	623	619	226	225	0	47.45
Autumn 2015	Toi Toi North	298	223	124	77	0	20.76
Autumn 2015	Toi Toi South	841	609	480	318	0	71.25
Autumn 2015	Vanguard	26	16	11	7	0	6.69
Autumn 2015	Wakapuaka	274	263	143	136	0	788.27
Autumn 2015	Washbourne	1	1	1	1	0	0.14
Autumn 2015	Washington North	299	208	156	96	0	22.38
Autumn 2015	Washington South	503	353	251	149	0	48.19
Autumn 2015	Beyond operational area	7	6	3	3	0	44.52
Winter 2015	Arapiki	1006	1003	254	254	0	93.33
Winter 2015	Atawhai North	1126	1120	519	519	0	443
Winter 2015	Atawhai South	589	587	246	245	0	203.69
Winter 2015	Bishopdale	609	609	159	159	0	67.82
Winter 2015	Brook North	587	586	208	208	0	80.22
Winter 2015	Brook South	185	185	51	51	0	87.51
Winter 2015	CBD	110	110	2	2	0	7.2
Winter 2015	Centre of NZ	13	12	3	3	0	119.47
Winter 2015	Cleveland	438	438	163	163	0	52.76
Winter 2015	Colleges	883	883	265	265	0	87.62
Winter 2015	Enner Glynn	11	11	4	4	0	89.31
Winter 2015	Grampians	25	24	7	6	0	501.16
Winter 2015	Hardy	231	231	71	71	0	20.26
Winter 2015	Hill Street North	284	280	78	78	0	171.97
Winter 2015	Hill Street South	152	151	76	76	0	246.78
Winter 2015	Isel	1076	1068	405	404	0	221.79
Winter 2015	Karaka	1452	1448	306	305	0	93.99
Winter 2015	Konini	527	524	147	146	0	38.4
Winter 2015	Lud Valley	3	2	2	2	0	158.93
Winter 2015	Maire	700	699	213	213	0	115.21
Winter 2015	Maitai	91	87	37	37	0	5282.28
Winter 2015	Moana North	159	159	44	44	0	18.02
Winter 2015	Moana South	221	221	102	102	0	29.58
Winter 2015	Nayland Head	883	879	198	198	0	63.85
Winter 2015	Nayland South	1684	1683	467	466	0	117.62
Winter 2015	Nayland Tail	1072	1070	272	271	0	97.67
Winter 2015	Ngawhatu	419	416	140	139	0	85.1
Winter 2015	Ngawhatu Hills	5	4	1	1	0	368.78
Winter 2015	Port Nelson	137	137	12	12	0	66.81
Winter 2015	Richmond North	1889	1881	555	552	0	259.02
Winter 2015	Richmond South	1953	1950	591	591	0	164.03
Winter 2015	Saxton	27	27	22	22	0	370.17
Winter 2015	Stepneyville	542	540	268	268	0	45.36
Winter 2015	Stoke Industrial	158	157	24	24	0	58.35
Winter 2015	Tahuna Flats	1510	1493	254	252	0	270.18
Winter 2015	Tahuna Industrial	283	275	50	44	0	342.48
Winter 2015	Tamaki	237	236	72	72	0	29.63
Winter 2015	The Wood	1491	1489	500	500	0	116.18
Winter 2015	Tipahi	490	488	142	142	0	41.14
Winter 2015	Toi Toi North	321	318	71	71	0	22.02
Winter 2015	Toi Toi South	535	533	181	180	0	39.35
Winter 2015	Vanguard	143	141	9	9	0	29.09
Winter 2015	Wakapuaka	344	340	201	201	0	1225.47
Winter 2015	Washbourne	1502	1499	546	546	0	127.13
Winter 2015	Washington North	291	291	67	67	0	23.43
Winter 2015	Washington South	472	471	162	162	0	42.91
Winter 2015	Beyond operational area	31	30	8	8	0	77.89
Spring 2015	Arapiki	644	388	436	281	0	76.38
Spring 2015	Atawhai North	984	558	766	434	0	421.65
Spring 2015	Atawhai South	595	347	454	277	0	296.18
Spring 2015	Bishopdale	486	319	345	229	0	71.28
Spring 2015	Brook North	405	219	355	194	0	70.53
Spring 2015	Brook South	172	102	121	76	0	191.32
Spring 2015	CBD	269	254	17	5	0	20.34
Spring 2015	Centre of NZ	21	5	12	4	0	335.97
Spring 2015	Cleveland	511	260	358	197	0	55.59
Spring 2015	Colleges	734	456	526	329	0	84.65
Spring 2015	Enner Glynn	55	24	44	13	0	510.53
Spring 2015	Grampians	44	15	28	11	0	1296.38
Spring 2015	Hardy	285	120	217	95	0	22.76
Spring 2015	Hill Street North	285	132	193	98	0	330.99
Spring 2015	Hill Street South	385	127	319	96	0	472.54
Spring 2015	Isel	719	416	513	299	0	244.9
Spring 2015	Karaka	742	433	487	314	0	67.92
Spring 2015	Konini	290	160	243	131	0	21.23
Spring 2015	Lud Valley	63	61	59	57	0	371.91
Spring 2015	Maire	561	365	383	243	0	67.29
Spring 2015	Maitai	129	54	100	47	0	13511.3
Spring 2015	Moana North	252	99	168	64	0	29.46
Spring 2015	Moana South	268	167	222	139	0	39.2
Spring 2015	Nayland Head	494	292	341	223	0	41.39
Spring 2015	Nayland South	984	509	716	428	0	84.51
Spring 2015	Nayland Tail	497	277	418	221	0	79.08
Spring 2015	Ngawhatu	327	184	229	149	0	60.8
Spring 2015	Ngawhatu Hills	8	4	7	4	0	399.69
Spring 2015	Port Nelson	47	28	17	12	0	35.87
Spring 2015	Richmond North	1403	891	935	613	0	248.33
Spring 2015	Richmond South	1412	873	908	577	0	138.67
Spring 2015	Saxton	60	22	53	20	0	1008.74
Spring 2015	Stepneyville	646	380	526	323	0	56.81
Spring 2015	Stoke Industrial	55	29	45	26	0	39.8
Spring 2015	Tahuna Flats	518	301	387	235	0	145.06
Spring 2015	Tahuna Industrial	105	62	64	46	0	287.5
Spring 2015	Tamaki	331	147	227	110	0	48.93
Spring 2015	The Wood	869	612	662	480	0	115.08
Spring 2015	Tipahi	958	571	545	299	0	67.79
Spring 2015	Toi Toi North	227	151	162	110	0	17.92
Spring 2015	Toi Toi South	994	555	674	336	0	104.24
Spring 2015	Vanguard	35	18	21	10	0	6.62
Spring 2015	Wakapuaka	467	264	377	217	0	1464.67
Spring 2015	Washbourne	1218	741	841	522	0	106.69
Spring 2015	Washington North	210	146	170	119	0	18.19
Spring 2015	Washington South	423	261	331	204	0	42.02
Spring 2015	Beyond operational area	266	256	196	187	0	1654.68
Summer 2015-16	Arapiki	334	334	198	198	0	33.31
Summer 2015-16	Atawhai North	15	15	12	12	0	79.55
Summer 2015-16	Atawhai South	27	27	10	10	0	3.62
Summer 2015-16	Brook South	87	87	60	60	0	100.87
Summer 2015-16	CBD	6	3	6	3	0	0.13
Summer 2015-16	Centre of NZ	9	5	4	2	0	164.78
Summer 2015-16	Cleveland	152	152	109	109	0	24.46
Summer 2015-16	Colleges	1	1	1	1	0	0.07
Summer 2015-16	Enner Glynn	10	10	9	9	0	31.6
Summer 2015-16	Grampians	21	12	15	9	0	769.06
Summer 2015-16	Hardy	2	1	2	1	0	0.51
Summer 2015-16	Hill Street North	112	109	59	56	0	117.37
Summer 2015-16	Hill Street South	186	109	147	89	0	232.01
Summer 2015-16	Konini	215	214	124	124	0	15.85
Summer 2015-16	Lud Valley	94	90	66	64	0	558.77
Summer 2015-16	Maitai	35	35	24	24	0	667.03
Summer 2015-16	Moana North	62	62	36	36	0	7.93
Summer 2015-16	Moana South	1	1	0	0	0	0.35
Summer 2015-16	Nayland South	719	458	472	326	0	60.62
Summer 2015-16	Nayland Tail	511	334	320	226	0	85.62
Summer 2015-16	Ngawhatu	144	144	112	112	0	24
Summer 2015-16	Ngawhatu Hills	5	4	5	4	0	359.17
Summer 2015-16	Port Nelson	16	14	4	2	0	6.93
Summer 2015-16	Richmond North	1129	700	718	488	0	183.77
Summer 2015-16	Richmond South	763	762	362	361	0	69.07
Summer 2015-16	Saxton	19	19	17	17	0	174.72
Summer 2015-16	Stepneyville	287	287	191	191	0	26.53
Summer 2015-16	Stoke Industrial	45	29	24	20	0	35.55
Summer 2015-16	Tahuna Flats	58	58	28	28	0	3.74
Summer 2015-16	Tahuna Industrial	27	26	16	16	0	76.49
Summer 2015-16	Tamaki	87	87	61	61	0	14.45
Summer 2015-16	The Wood	229	229	193	193	0	24.83
Summer 2015-16	Tipahi	322	316	198	194	0	26.49
Summer 2015-16	Toi Toi North	126	126	69	69	0	9.42
Summer 2015-16	Toi Toi South	7	7	5	5	0	2.19
Summer 2015-16	Vanguard	21	10	17	8	0	2.8
Summer 2015-16	Wakapuaka	179	178	135	134	0	574.93
Summer 2015-16	Washbourne	646	637	382	377	0	61.03
Summer 2015-16	Washington North	134	132	67	65	0	10.97
Summer 2015-16	Beyond operational area	39	38	31	30	0	240.26
Autumn 2016	Arapiki	432	249	351	189	0	52.84
Autumn 2016	Atawhai North	1177	584	811	347	0	396.69
Autumn 2016	Atawhai South	687	326	459	199	0	186.56
Autumn 2016	Bishopdale	589	302	405	170	0	86
Autumn 2016	Brook North	580	259	427	171	0	93.21
Autumn 2016	Brook South	243	102	162	62	0	245.21
Autumn 2016	CBD	8	5	5	3	0	0.25
Autumn 2016	Centre of NZ	7	4	3	1	0	157.47
Autumn 2016	Cleveland	478	234	332	145	0	60.65
Autumn 2016	Colleges	939	458	653	276	0	108.27
Autumn 2016	Enner Glynn	47	14	40	13	0	423.2
Autumn 2016	Grampians	44	12	34	10	0	1511.64
Autumn 2016	Hardy	228	99	177	67	0	17.36
Autumn 2016	Hill Street North	112	70	81	44	0	246.58
Autumn 2016	Hill Street South	244	93	208	81	0	332.89
Autumn 2016	Hope	321	321	153	153	0	247.26
Autumn 2016	Isel	985	445	741	298	0	342.11
Autumn 2016	Karaka	796	388	549	222	0	82.63
Autumn 2016	Konini	467	212	331	123	0	34.38
Autumn 2016	Lud Valley	226	155	184	123	0	1531.46
Autumn 2016	Maire	654	349	394	172	0	80.57
Autumn 2016	Maitai	122	51	75	29	0	16992.4
Autumn 2016	Moana North	158	80	92	41	0	18.54
Autumn 2016	Moana South	343	158	239	98	0	50.79
Autumn 2016	Nayland Head	535	265	368	155	0	46.27
Autumn 2016	Nayland South	616	357	434	263	0	54.14
Autumn 2016	Nayland Tail	377	227	279	154	0	62.66
Autumn 2016	Ngawhatu	427	174	320	103	0	124.02
Autumn 2016	Ngawhatu Hills	11	6	9	5	0	590.95
Autumn 2016	Port Nelson	26	11	19	8	0	15.95
Autumn 2016	Richmond North	755	455	571	324	0	188.18
Autumn 2016	Richmond South	757	449	589	332	0	87.94
Autumn 2016	Saxton	37	19	35	18	0	669.23
Autumn 2016	Stepneyville	791	386	531	221	0	72.35
Autumn 2016	Stoke Industrial	35	21	26	15	0	28.07
Autumn 2016	Tahuna Flats	734	406	430	200	0	314.6
Autumn 2016	Tahuna Industrial	48	32	30	20	0	390.52
Autumn 2016	Tamaki	252	120	175	69	0	40.13
Autumn 2016	The Wood	1333	672	869	372	0	156.55
Autumn 2016	Tipahi	449	261	362	206	0	34.04
Autumn 2016	Toi Toi North	300	133	200	63	0	22.97
Autumn 2016	Toi Toi South	710	438	508	296	0	62.04
Autumn 2016	Vanguard	30	15	18	8	0	4.1
Autumn 2016	Wakapuaka	357	200	311	168	0	1360.15
Autumn 2016	Washbourne	858	485	692	380	0	96.36
Autumn 2016	Washington North	272	145	171	75	0	24.97
Autumn 2016	Washington South	505	246	325	143	0	52.26
Autumn 2016	Beyond operational area	653	635	327	316	0	2644.98
Winter 2016	Brook South	5	5	3	3	0	3.54
Winter 2016	Cleveland	6	6	6	6	0	0.53
Winter 2016	Grampians	4	4	4	4	0	47.54
Winter 2016	Hardy	51	51	48	48	0	3.72
Winter 2016	Konini	84	84	63	63	0	6.64
Winter 2016	Moana North	30	30	26	26	0	3.61
Winter 2016	Moana South	72	72	67	67	0	11.28
Winter 2016	Ngawhatu	23	22	20	20	0	4.85
Winter 2016	Tamaki	54	54	48	48	0	10
Winter 2016	Toi Toi North	1	1	1	1	0	0.1
Winter 2016	Washington North	53	53	40	40	0	4.8
Winter 2016	Washington South	92	92	80	80	0	11.23
Winter 2016	Beyond operational area	54	54	11	12	0	100.48

## Sheet: data_by_month_fig_2
year	month	p_brassicae_detections	inspections	unique_inspected_properties	proportion_inspections_detected_p_brassicae	lower_bound_95%_CI	upper_bound_95%_CI	total_properties_in_operational_area	total_host_plant_properties_in_operational_area
2013	1	52	2041	1922	0.0254777	0.0190852	0.0332776	32079	17165
2013	2	31	918	895	0.0337691	0.0230575	0.0475919	32079	17165
2013	3	102	1558	1456	0.0654685	0.0536938	0.0789113	32079	17165
2013	4	260	5464	5093	0.0475842	0.042091	0.0535668	32079	17165
2013	5	362	10180	9155	0.0355599	0.0320468	0.0393419	32079	17165
2013	6	84	2372	2167	0.0354132	0.0283433	0.043658	32079	17165
2013	7	31	1133	1077	0.027361	0.0186645	0.0386133	32079	17165
2013	8	75	612	426	0.122549	0.0976246	0.151181	32079	17165
2013	9	250	2931	2729	0.0852951	0.0754302	0.0959968	32079	17165
2013	10	296	7802	7346	0.037939	0.0338091	0.0424185	32079	17165
2013	11	196	7736	7262	0.0253361	0.0219494	0.0290865	32079	17165
2013	12	186	7244	6871	0.0256764	0.022157	0.0295842	32079	17165
2014	1	34	7571	7378	0.00449082	0.00311197	0.00626987	32079	17165
2014	2	43	6238	6116	0.00689324	0.00499303	0.00927403	32079	17165
2014	3	131	9433	8800	0.0138874	0.0116239	0.016458	32079	17165
2014	4	164	8809	8493	0.0186173	0.015898	0.0216613	32079	17165
2014	5	56	12500	12096	0.00448	0.00338587	0.00581376	32079	17165
2014	6	28	6976	6802	0.00401376	0.00266872	0.00579582	32079	17165
2014	7	20	7425	7256	0.0026936	0.00164607	0.004157	32079	17165
2014	8	4	5667	5549	0.000705841	0.00019235	0.00180624	32079	17165
2014	9	64	6394	6200	0.0100094	0.00771674	0.012764	32079	17165
2014	10	67	9213	8858	0.00727233	0.00564027	0.00922653	32079	17165
2014	11	12	10236	9941	0.00117233	0.000605904	0.00204693	32079	17165
2014	12	2	9184	8964	0.00021777	2.6374e-05	0.000786437	32079	17165
2015	1	0	12250	12163	0	0	0.000301088	32079	17165
2015	2	0	7482	7442	0	0	0.000492912	32079	17165
2015	3	0	8709	8598	0	0	0.000423481	32079	17165
2015	4	0	4697	4684	0	0	0.000785061	32079	17165
2015	5	0	1075	1072	0	0	0.00342563	32079	17165
2015	7	0	10232	10214	0	0	0.000360459	32079	17165
2015	8	0	10389	10345	0	0	0.000355012	32079	17165
2015	9	0	6531	6394	0	0	0.000564667	32079	17165
2015	10	0	7328	7259	0	0	0.000503268	32079	17165
2015	11	0	7492	7219	0	0	0.000492255	32079	17165
2015	12	0	2813	2775	0	0	0.00131051	32079	17165
2016	2	0	4354	4337	0	0	0.00084688	32079	17165
2016	3	0	7465	7409	0	0	0.000494035	32079	17165
2016	4	0	6278	6240	0	0	0.000587416	32079	17165
2016	5	0	6693	6436	0	0	0.000551003	32079	17165
2016	6	0	529	528	0	0	0.00694905	32079	17165
